# Supplementary material for: Mass Balance and Compositional Analysis of Biomass Outputs from Cacao Fruits
Source: Molecules. 2022 Jun 9;27(12):3717. doi: 10.3390/molecules27123717 (PMC9254743; doi:10.3390/molecules27123717)
Supplement: Supplementary file 1 [file molecules-27-03717-s001.zip]

Archive with 1 entries (1 files):
- molecules-1695546-supplementary.pdf
